# Supplementary material for: Sodium Bicarbonate Decreases Alcohol Consumption in Mice
Source: Int J Mol Sci. 2024 May 3;25(9):5006. doi: 10.3390/ijms25095006 (PMC11084513; doi:10.3390/ijms25095006)
Supplement: Supplementary file 1 [file ijms-25-05006-s001.zip]

Archive with 1 entries (1 files):
- ijms-2926850-supplementary.pdf
